# Supplementary material for: Osteosarcoma of the bladder: a case report
Source: J Med Case Rep. 2022 Mar 25;16:118. doi: 10.1186/s13256-022-03346-2 (PMC8953073; doi:10.1186/s13256-022-03346-2)
Supplement: Supplementary file 1 — Additional file 1. Clinical characteristics of 38 cases of bladder osteosarcoma. [file 13256_2022_3346_MOESM1_ESM.xlsx]

## Sheet: 全詳細
			Additional file 1. Clinical characteristics of 38 cases of bladder osteosarcoma.
Author (date)	Sex/ age	Symptoms	History of UC of bladder	Tumor size and location	Metastasis (at diagnosis)	Treatment	Recurrence, Outcome
Beneke (1900)	M/72	Hematuria	Unknown	Lateral edge of left trigone	Unknown	Excision	Death, 8 weeks
Fischer (1908)	F/62	Hematuria, dysuria, obstruction	Unknown	7×5.5×5cm, right bladder base	Unknown	Cystectomy	Death, several days
Ried (1913)	M/57	Hematuria, dysuria, urinary obstruction	Unknown	Superior	Unknown	Excision	Death, 4 months
Wright-Smith (1929)	M/47	Hematuria, dysuria, frequency	Unknown	Superior	None	Unknown	Death, 6 days
Droschl (1938)	M/47	Urgency, frequency	Unknown	Trigone, near right ureter	None	Excision	Death, 4 days
Crane and Tremblay (1943)	M/69	Hematuria	None	10×5cm, trigone near left ureter	None	Excision	Recurrence at lung, pleura, mesentery Death from uremia, 4.5 month
Hirsch and Gasser (1944)	M/83	Hematuria	None	5.5×4.5×3cm, left wall	None	Excision	Death, 5 days
Carter et al. (1956)	M/79	Unknown	Excision at the same time	5×3×3cm, floor, right wall	Unknown	Excision	Unknown
Nourse (1957)	M/44	Dysuria, frequency	None	8×8×6cm, posterior wall dome	None	Excision	Death, 2 months
Pang (1958)	M/74	Hematuria, dysuria, rectal pain	None	13×9×5cm, posterior wall	Unknown	Excision	Unknown
Nicolai and Spjut (1959)	F/66	Hematuria, dysuria	None	5cm, left lateral wall	None	Partial cystectomy	Death from acute pulmonary congestion, 1 day
Kondo (1960)	M/77	Unknown	None	5×3×2cm, bladder neck	None	Excision	No recurrence after 28 months
Kikuchi (1965)	M/56	Hematuria, dysuria, frequency	None	Trigone near left ureter, fist size	None	None	Death from uremia,5 days
Chitiyo (1972)	M/47	Urinary pain	None	10×9×9cm, base	None	None	Death from cancer, 2 days
Chitiyo (1972)	M/45	Urinary pain	None	6×4×4cm, base	None	None	Death from cancer
Chitiyo (1972)	M/41	Urinary and chest pain	None	Unknown	Lung, heart, lymph node	None	Death from cancer, unknown
Murat et al. (1975)	M/76	Unknown	Unknown	Right wall	None	Excision	Death, 10 weeks
Ferrie et al. (1984)	F/66	Frequency, weight loss	Open excison, diathermy,and radiotherapy	Trigone	None	Cystectomy	Recurrence at liver and pelvis Death, 2 months
Berenson et al. (1985)	M/49	Dysuria, frequency, pelvic pain	Unknown	3cm, left wall	Lung	Cystectomy, radiotherapy, chemotherapy	Alive at 14 months
Van Oyen et al. (1987)	M/65	Painless gross hematuria	None	Right wall	None	Excision, radiotherapy	Recurrence at bone Death from myocardial infarction, 38 months
Young and Rosenberg (1987)	M/65	Painless gross hematuria	None	15×15×10cm, trigone	Lymph node	Partial cystectomy, radiotherapy	Metastasis to peritoneum and liver Death from cancer, 9 months
Hihara et al. (1992)	M/75	Painless gross hematuria	None	10×10×10cm, posterior, dome	None	Cystectomy	Recurrence at lymph node, lung, heart, peritoneum, diaphragm Death from cancer, 10 weeks
Lemontagne and O`Neill (1994)	M/86	Painless gross hematuria	None	6cm, right posterolateral wall	None	TURBT	Unknown
Phan et al. (1994)	F/54	Hematuria, pelvic pain	None	3.5×2.5×1cm, left lateral wall	Lymph node	Cystectomy, chemotherapy	No recurrence after 51 months
Okada et al. (1997)	F/74	Hematuria, lumbago	TURBT at the same time	Right ureteral orifice	None	Cystectomy, chemotherapy	Recurrence at lymph node Death from cancer, 5 months
Kato et al. (2000)	M/55	Hematuria, dysuria, frequency	None	6×5×5cm, right posterior wall	None	Partial cystectomy	No recurrence after 36 months
Mohan et al. (2001)	M/25	Abdominal pain	TURBT, partial cystectomy, radio therapy	3×2.5×1.5cm	Sigmoid colon	Debulking	Unknown
Ghalayini et al. (2001)	M/75	Hematuria	None	3×2cm, midposterior wall	None	Cystectomy	Recurrence in the chest Death from cancer, 7 months
Rodriguez Alonso et al. (2002)	M/69	Hematuria	Unknown	3cm, right wall	Unknown	Hemicystectomy	Unknown
Bayder et al. (2009)	F/24	Flank pain, Hematuria	None	left lateral and posterior wall	None	Radical cystectomy	No recurrence after 6 months
Won et al. (2010)	M/68	Painless gross hematuria	None	3.3×2.5×2.1cm, left posterior wall	Suspicious lung nodule	TURBT	Unknown
Papandreou et al. (2010)	M/74	Hematuria	TURBT	anterior wall	None	TURBT, radiotherapy	Local recurrence with invation into the bowel Death from cancer, 8 months
Grubišić et al. (2011)	M/68	Hematuria	None	3.2×3.5×1.8cm, diverticulum on right wall	None	Diverticulectomy	Recurrence to pelvis, lungs, heart and liver Death from cancer, 32 months
Siddappa et al. (2012)	M/36	Hematuria, dysuria, flank pain	None	7×8cm, lateral walls and base	Lung	Chemotherapy	Unknown
Abou Ghaida et al. (2014)	M/65	Hematuria, dysuria, frequency	None	3.5×3.9cm, diverticulum on right wall	None	Partial cystectomy, chemotherapy	Lymph node metastasis and local recurrence Death from cancer, 6 months
Almadani et al. (2014)	M/85	Hematuria	TURBT, radiotherapy	5cm, right posterior lateral wall	None	TURBT	Death from myocardial infarction, 4 months
Mremi et al. (2020)	M/51	Hematuria, painful urination, flank pain	None	5.5 × 4.5 cm, right superolateral wall	Sigmoid colon	Radical cystectomy, resection of the sigmoid colon	Death from sepsis, unknown
Oka et al. (2021)	M/83	None	TURBT	2cm, right wall	None	TURBT	No recurrence after 29 months
